# Supplementary material for: Predictive Shapes of Ellipsoid PPDL-PTHF Copolymer Particles Prepared by the Phantom Stretching Technique
Source: Polymers (Basel). 2022 Sep 8;14(18):3762. doi: 10.3390/polym14183762 (PMC9502769; doi:10.3390/polym14183762)
Supplement: Supplementary file 1 [file polymers-14-03762-s001.zip]

Archive with 1 entries (1 files):
- polymers-1859843-supplementary.pdf
